# Supplementary material for: Selection of Higher Order Regression Models in the Analysis of Multi-Factorial Transcription Data
Source: PLoS One. 2014 Mar 21;9(3):e91840. doi: 10.1371/journal.pone.0091840 (PMC3962375; doi:10.1371/journal.pone.0091840)
Supplement: Table S1 — Design matrix. (XLSX) [file pone.0091840.s009.xlsx]

## Sheet: Additional file 1
Name	Target	Η	Γ	I1	I2
Bc_Mock_1.CEL	Bc	0	0	0	0
Bc_Mock_2.CEL	Bc	0	0	0	0
Bc_Mock_3.CEL	Bc	0	0	0	0
Bc_MOCK_4.CEL	Bc	0	0	0	0
Bc_Mock_IFNy_1.CEL	Bc_IFNy	0	1	0	0
Bc_Mock_IFNy_2.CEL	Bc_IFNy	0	1	0	0
Bc_MOCK_IFNy_3.CEL	Bc_IFNy	0	1	0	0
Bc_MOCK_IFNy_4.CEL	Bc_IFNy	0	1	0	0
Bc_p60_1.CEL	Bc_p60	0	0	0	1
Bc_p60_2.CEL	Bc_p60	0	0	0	1
Bc_p60_3.CEL	Bc_p60	0	0	0	1
Bc_p60_IFNy_1.CEL	Bc_p60_IFNy	0	1	0	1
Bc_p60_IFNy_2.CEL	Bc_p60_IFNy	0	1	0	1
Bc_p60_IFNy_3.CEL	Bc_p60_IFNy	0	1	0	1
Bc_WAP_1.CEL	Bc_WAP	0	0	1	0
Bc_WAP_2.CEL	Bc_WAP	0	0	1	0
Bc_WAP_3.CEL	Bc_WAP	0	0	1	0
Bc_WAP_IFNy_1.CEL	Bc_WAP_IFNy	0	1	1	0
Bc_WAP_IFNy_2.CEL	Bc_WAP_IFNy	0	1	1	0
Bc_WAP_IFNy_3.CEL	Bc_WAP_IFNy	0	1	1	0
Bl6_Mock_1.CEL	Bl6	1	0	0	0
Bl6_Mock_2.CEL	Bl6	1	0	0	0
Bl6_MOCK_3.CEL	Bl6	1	0	0	0
Bl6_Mock_IFNy_1.CEL	Bl6_IFNy	1	1	0	0
Bl6_Mock_IFNy_2.CEL	Bl6_IFNy	1	1	0	0
Bl6_MOCK_IFNy_3.CEL	Bl6_IFNy	1	1	0	0
Bl6_p60_1.CEL	Bl6_p60	1	0	0	1
BL6_P60_2.CEL	Bl6_p60	1	0	0	1
Bl6_p60_3.CEL	Bl6_p60	1	0	0	1
Bl6_p60_IFNy_1.CEL	Bl6_p60_IFNy	1	1	0	1
BL6_P60_IFNY_2.CEL	Bl6_p60_IFNy	1	1	0	1
Bl6_p60_IFNy_3.CEL	Bl6_p60_IFNy	1	1	0	1
Bl6_WAP_1.CEL	Bl6_WAP	1	0	1	0
Bl6_WAP_2.CEL	Bl6_WAP	1	0	1	0
Bl6_WAP_3.CEL	Bl6_WAP	1	0	1	0
Bl6_WAP_IFNy_1.CEL	Bl6_WAP_IFNy	1	1	1	0
Bl6_WAP_IFNy_2.CEL	Bl6_WAP_IFNy	1	1	1	0
Bl6_WAP_IFNy_3.CEL	Bl6_WAP_IFNy	1	1	1	0
