# Supplementary material for: Selection of Higher Order Regression Models in the Analysis of Multi-Factorial Transcription Data
Source: PLoS One. 2014 Mar 21;9(3):e91840. doi: 10.1371/journal.pone.0091840 (PMC3962375; doi:10.1371/journal.pone.0091840)
Supplement: Table S2 — Functional characteristics of cluster 1–8. (XLSX) [file pone.0091840.s010.xlsx]

## Sheet: Cluster 1
Category	Term	Count	%	PValue	Pvalue_-log10	Genes
GOTERM_BP_FAT	GO:0006955~immune response	10	1.53846	8.87687e-05	4.05174	458964, 432928, 473526, 426095, 447197, 469279, 476352, 426331, 422576, 474149
GOTERM_BP_FAT	GO:0031099~regeneration	4	0.615385	9.93255e-05	4.00294	476439, 473526, 440260, 446546
GOTERM_BP_FAT	GO:0001568~blood vessel development	7	1.07692	0.000395904	3.40241	447047, 478457, 434072, 440260, 439329, 472410, 451924
GOTERM_BP_FAT	GO:0001944~vasculature development	7	1.07692	0.000450449	3.34635	447047, 478457, 434072, 440260, 439329, 472410, 451924
KEGG_PATHWAY	mmu04610:Complement and coagulation cascades	4	0.615385	0.00401219	2.39662	447919, 446546, 477603, 422178
GOTERM_BP_FAT	GO:0044236~multicellular organismal metabolic process	3	0.461538	0.00473942	2.32427	447047, 478243, 448325
GOTERM_MF_FAT	GO:0070011~peptidase activity, acting on L-amino acid peptides	8	1.23077	0.00626271	2.20324	422960, 461879, 479905, 433737, 447919, 478243, 422178, 448325
GOTERM_BP_FAT	GO:0044057~regulation of system process	5	0.769231	0.00825569	2.08325	452230, 421364, 440260, 466470, 477603
GOTERM_BP_FAT	GO:0007242~intracellular signaling cascade	10	1.53846	0.00938773	2.02744	462025, 473526, 434072, 461741, 426095, 447883, 468680, 439329, 477603, 472410
Results of the Gene Ontology (GO) (‘Biological Process' only) and KEGG pathway enrichment analysis. For significantly enriched annotation categories (p-value <0.01) the count (i.e. number of genes involved in the term), percentage (involved genes/total genes), and a modified Fisher Exact p-value are given. Moreover, genes annotated to each category are listed with their Affymetrix identifiers.

## Sheet: Cluster 2
Category	Term	Count	%	PValue	Pvalue_-log10	Genes
GOTERM_BP_FAT	GO:0006955~immune response	12	2.38569	1.62814e-07	6.78831	472328, 422705, 423417, 480888, 465639, 456968, 460017, 427557, 456935, 433265, 482009, 463613
GOTERM_BP_FAT	GO:0019221~cytokine-mediated signaling pathway	5	0.994036	2.83308e-05	4.54774	423417, 474327, 449804, 460088, 470475
GOTERM_BP_FAT	GO:0019882~antigen processing and presentation	5	0.994036	0.000159909	3.79613	465639, 456968, 472783, 433265, 482009
GOTERM_BP_FAT	GO:0009611~response to wounding	7	1.39165	0.000729136	3.13719	450648, 423417, 460017, 427557, 458923, 423559, 470475
KEGG_PATHWAY	mmu03050:Proteasome	4	0.795229	0.0013127	2.88183	452249, 472783, 433265, 482009
GOTERM_BP_FAT	GO:0006952~defense response	7	1.39165	0.00269068	2.57014	450648, 423417, 421868, 465639, 460017, 427557, 458923
GOTERM_BP_FAT	GO:0006954~inflammatory response	5	0.994036	0.00544851	2.26372	450648, 423417, 460017, 427557, 458923
GOTERM_BP_FAT	GO:0001775~cell activation	5	0.994036	0.00743916	2.12848	422705, 423417, 456968, 458923, 444821
KEGG_PATHWAY	mmu04612:Antigen processing and presentation	4	0.795229	0.00857063	2.06699	465639, 456968, 427557, 472783

## Sheet: Cluster 3
Category	Term	Count	%	PValue	Pvalue_-log10	Genes
GOTERM_BP_FAT	GO:0016477~cell migration	4	1.50376	0.00572069	2.24255	440260, 469685, 467630, 447432
GOTERM_BP_FAT	GO:0010557~positive regulation of macromolecule biosynthetic process	5	1.8797	0.00807187	2.09303	430635, 431676, 435717, 454647, 468521
GOTERM_BP_FAT	GO:0051674~localization of cell	4	1.50376	0.00909226	2.04133	440260, 469685, 467630, 447432
GOTERM_BP_FAT	GO:0048870~cell motility	4	1.50376	0.00909226	2.04133	440260, 469685, 467630, 447432
GOTERM_BP_FAT	GO:0009891~positive regulation of biosynthetic process	5	1.8797	0.00958713	2.01831	430635, 431676, 435717, 454647, 468521

## Sheet: Cluster 4
Category	Term	Count	%	PValue	Pvalue	Genes
GOTERM_BP_FAT	GO:0006955~immune response	7	4.63576	1.30005e-06	5.88604	461779, 427557, 481930, 426335, 480222, 451675, 478230
GOTERM_BP_FAT	GO:0032946~positive regulation of mononuclear cell proliferation	3	1.98675	0.000855462	3.0678	422452, 426335, 451675
GOTERM_BP_FAT	GO:0050671~positive regulation of lymphocyte proliferation	3	1.98675	0.000855462	3.0678	422452, 426335, 451675
GOTERM_BP_FAT	GO:0070665~positive regulation of leukocyte proliferation	3	1.98675	0.000925086	3.03382	422452, 426335, 451675
GOTERM_BP_FAT	GO:0050670~regulation of lymphocyte proliferation	3	1.98675	0.0021745	2.66264	422452, 426335, 451675
GOTERM_BP_FAT	GO:0032944~regulation of mononuclear cell proliferation	3	1.98675	0.0021745	2.66264	422452, 426335, 451675
GOTERM_BP_FAT	GO:0070663~regulation of leukocyte proliferation	3	1.98675	0.00228305	2.64148	422452, 426335, 451675
GOTERM_BP_FAT	GO:0051251~positive regulation of lymphocyte activation	3	1.98675	0.00298724	2.52473	422452, 426335, 451675
GOTERM_BP_FAT	GO:0002696~positive regulation of leukocyte activation	3	1.98675	0.00330717	2.48054	422452, 426335, 451675
GOTERM_BP_FAT	GO:0050867~positive regulation of cell activation	3	1.98675	0.00343946	2.46351	422452, 426335, 451675
GOTERM_BP_FAT	GO:0051249~regulation of lymphocyte activation	3	1.98675	0.00686609	2.16329	422452, 426335, 451675
GOTERM_BP_FAT	GO:0002694~regulation of leukocyte activation	3	1.98675	0.00781796	2.10691	422452, 426335, 451675
GOTERM_BP_FAT	GO:0050865~regulation of cell activation	3	1.98675	0.00801515	2.09609	422452, 426335, 451675

## Sheet: Cluster 5
Category	Term	Count	%	PValue	Pvalue_-log10	Genes
GOTERM_BP_FAT	pancreas development	3	0.826446	0.00260823	2.58365	444162, 426684, 463002

## Sheet: Cluster 6
Category	Term	Count	%	PValue	Pvalue_-log10	Genes
GOTERM_BP_FAT	GO:0002478~antigen processing and presentation of exogenous peptide antigen	5	1.0846	1.904e-07	6.72033	447914, 474994, 435056, 469318, 427794
GOTERM_BP_FAT	GO:0019884~antigen processing and presentation of exogenous antigen	5	1.0846	4.36764e-07	6.35975	447914, 474994, 435056, 469318, 427794
GOTERM_BP_FAT	GO:0048002~antigen processing and presentation of peptide antigen	5	1.0846	1.10455e-06	5.95681	447914, 474994, 435056, 469318, 427794
GOTERM_BP_FAT	GO:0019886~antigen processing and presentation of exogenous peptide antigen via MHC class II	4	0.867679	5.90155e-06	5.22903	474994, 435056, 469318, 427794
GOTERM_BP_FAT	GO:0002495~antigen processing and presentation of peptide antigen via MHC class II	4	0.867679	5.90155e-06	5.22903	474994, 435056, 469318, 427794
GOTERM_BP_FAT	GO:0002504~antigen processing and presentation of peptide or polysaccharide antigen via MHC class II	4	0.867679	1.01645e-05	4.99291	474994, 435056, 469318, 427794
GOTERM_BP_FAT	GO:0002460~adaptive immune response based on somatic recombination of immune receptors built from immunoglobulin superfamily domains	5	1.0846	3.7651e-05	4.42422	436903, 425397, 447914, 474994, 435056
GOTERM_BP_FAT	GO:0002250~adaptive immune response	5	1.0846	3.7651e-05	4.42422	436903, 425397, 447914, 474994, 435056
GOTERM_BP_FAT	GO:0019882~antigen processing and presentation	5	1.0846	4.32279e-05	4.36424	447914, 474994, 435056, 469318, 427794
GOTERM_BP_FAT	GO:0006955~immune response	8	1.73536	7.33595e-05	4.13454	436903, 425397, 447914, 445407, 474994, 435056, 469318, 427794
GOTERM_BP_FAT	GO:0002684~positive regulation of immune system process	6	1.30152	9.40339e-05	4.02672	425397, 447914, 458959, 474994, 435056, 473774
KEGG_PATHWAY	mmu05322:Systemic lupus erythematosus	5	1.0846	0.000380316	3.41985	457131, 447914, 474994, 469318, 427794
GOTERM_BP_FAT	GO:0016064~immunoglobulin mediated immune response	4	0.867679	0.000389192	3.40984	425397, 447914, 474994, 435056
GOTERM_BP_FAT	GO:0019724~B cell mediated immunity	4	0.867679	0.000426771	3.3698	425397, 447914, 474994, 435056
GOTERM_BP_FAT	GO:0002449~lymphocyte mediated immunity	4	0.867679	0.000675306	3.1705	425397, 447914, 474994, 435056
GOTERM_BP_FAT	GO:0002443~leukocyte mediated immunity	4	0.867679	0.00106926	2.97092	425397, 447914, 474994, 435056
GOTERM_BP_FAT	GO:0050863~regulation of T cell activation	4	0.867679	0.0018668	2.7289	458959, 474994, 435056, 440018
GOTERM_BP_FAT	GO:0045582~positive regulation of T cell differentiation	3	0.650759	0.00239423	2.62083	458959, 474994, 435056
GOTERM_BP_FAT	GO:0045621~positive regulation of lymphocyte differentiation	3	0.650759	0.00270031	2.56859	458959, 474994, 435056
GOTERM_BP_FAT	GO:0002252~immune effector process	4	0.867679	0.00289506	2.53834	425397, 447914, 474994, 435056
GOTERM_BP_FAT	GO:0050778~positive regulation of immune response	4	0.867679	0.00359134	2.44474	425397, 447914, 474994, 473774
KEGG_PATHWAY	mmu04612:Antigen processing and presentation	4	0.867679	0.00361837	2.44149	474994, 435056, 469318, 427794
GOTERM_BP_FAT	GO:0051249~regulation of lymphocyte activation	4	0.867679	0.00421625	2.37507	458959, 474994, 435056, 440018
GOTERM_BP_FAT	GO:0002694~regulation of leukocyte activation	4	0.867679	0.00508539	2.29368	458959, 474994, 435056, 440018
GOTERM_BP_FAT	GO:0050865~regulation of cell activation	4	0.867679	0.00527122	2.27809	458959, 474994, 435056, 440018
GOTERM_BP_FAT	GO:0045580~regulation of T cell differentiation	3	0.650759	0.00532284	2.27386	458959, 474994, 435056
KEGG_PATHWAY	mmu05310:Asthma	3	0.650759	0.0057126	2.24317	474994, 469318, 427794
GOTERM_BP_FAT	GO:0045597~positive regulation of cell differentiation	4	0.867679	0.00724276	2.1401	464456, 458959, 474994, 435056
GOTERM_BP_FAT	GO:0045619~regulation of lymphocyte differentiation	3	0.650759	0.00769063	2.11404	458959, 474994, 435056
GOTERM_BP_FAT	GO:0048584~positive regulation of response to stimulus	4	0.867679	0.00855949	2.06755	425397, 447914, 474994, 473774
GOTERM_BP_FAT	GO:0050870~positive regulation of T cell activation	3	0.650759	0.00986747	2.00579	458959, 474994, 435056

## Sheet: Cluster 7
Category	Term	Count	%	PValue	Pvalue_-log10	Genes
GOTERM_BP_FAT	GO:0009611~response to wounding	7	2.75591	5.44008e-06	5.26439	469052, 464913, 425417, 477608, 433167, 438489, 478914
GOTERM_BP_FAT	GO:0006954~inflammatory response	6	2.3622	1.14573e-05	4.94092	464913, 425417, 477608, 433167, 438489, 478914
GOTERM_BP_FAT	GO:0006952~defense response	6	2.3622	0.000302	3.51999	464913, 425417, 477608, 433167, 438489, 478914
GOTERM_BP_FAT	GO:0006935~chemotaxis	4	1.5748	0.000443105	3.35349	464913, 425417, 433167, 438489
GOTERM_BP_FAT	GO:0042330~taxis	4	1.5748	0.000443105	3.35349	464913, 425417, 433167, 438489
KEGG_PATHWAY	mmu04060:Cytokine-cytokine receptor interaction	5	1.9685	0.000831061	3.08037	464913, 425417, 477608, 433167, 438489
GOTERM_BP_FAT	GO:0006955~immune response	5	1.9685	0.00365004	2.4377	464913, 425417, 477608, 433167, 438489
GOTERM_BP_FAT	GO:0007626~locomotory behavior	4	1.5748	0.00422786	2.37388	464913, 425417, 433167, 438489
KEGG_PATHWAY	mmu04062:Chemokine signaling pathway	4	1.5748	0.00429126	2.36742	464913, 425417, 477608, 433167
KEGG_PATHWAY	mmu04621:NOD-like receptor signaling pathway	3	1.1811	0.00593429	2.22663	425417, 477608, 438489
GOTERM_BP_FAT	GO:0043405~regulation of MAP kinase activity	3	1.1811	0.00603136	2.21958	469052, 438489, 431273
GOTERM_BP_FAT	GO:0043408~regulation of MAPKKK cascade	3	1.1811	0.00734651	2.13392	438489, 431273, 449610

## Sheet: Cluster 8
Category	Term	Count	%	PValue	Pvalue_-log10	Genes
GOTERM_BP_FAT	GO:0006955~immune response	20	3.57143	4.49834e-17	16.3469	474758, 467410, 451389, 435041, 439414, 450996, 437785, 451675, 425975, 423478, 462179, 463613, 463959, 465659, 460017, 463559, 457101, 463840, 469345, 427873
GOTERM_BP_FAT	GO:0006952~defense response	13	2.32143	8.63829e-09	8.06357	467410, 451389, 439414, 435041, 450996, 437785, 423478, 460017, 465659, 463559, 463840, 469345, 455457
GOTERM_BP_FAT	GO:0006954~inflammatory response	8	1.42857	6.03414e-06	5.21938	467410, 451389, 439414, 465659, 460017, 450996, 455457, 469345
GOTERM_BP_FAT	GO:0006935~chemotaxis	6	1.07143	2.2873e-05	4.64068	462342, 451389, 439414, 465659, 460017, 469345
GOTERM_BP_FAT	GO:0042330~taxis	6	1.07143	2.2873e-05	4.64068	462342, 451389, 439414, 465659, 460017, 469345
GOTERM_BP_FAT	GO:0009611~response to wounding	8	1.42857	9.73226e-05	4.01179	467410, 451389, 439414, 465659, 460017, 450996, 455457, 469345
GOTERM_BP_FAT	GO:0019882~antigen processing and presentation	5	0.892857	0.000159909	3.79613	435041, 428827, 463959, 463559, 427873
GOTERM_BP_FAT	GO:0048002~antigen processing and presentation of peptide antigen	4	0.714286	0.000180036	3.74464	435041, 428827, 463959, 463559
KEGG_PATHWAY	mmu04940:Type I diabetes mellitus	5	0.892857	0.000191658	3.71747	435041, 450996, 463559, 451675, 427873
KEGG_PATHWAY	mmu04060:Cytokine-cytokine receptor interaction	7	1.25	0.000774497	3.11098	451389, 439414, 465659, 460017, 450996, 451675, 469345
GOTERM_BP_FAT	GO:0007626~locomotory behavior	6	1.07143	0.000900936	3.04531	462342, 451389, 439414, 465659, 460017, 469345
GOTERM_BP_FAT	GO:0002474~antigen processing and presentation of peptide antigen via MHC class I	3	0.535714	0.00129085	2.88912	435041, 428827, 463559
KEGG_PATHWAY	mmu04062:Chemokine signaling pathway	6	1.07143	0.00138974	2.85707	474327, 451389, 439414, 465659, 460017, 469345
GOTERM_BP_FAT	GO:0007610~behavior	7	1.25	0.00161876	2.79082	462342, 451389, 439414, 465659, 478125, 460017, 469345
GOTERM_BP_FAT	GO:0009615~response to virus	4	0.714286	0.00176697	2.75277	437785, 463840, 425975, 423478
KEGG_PATHWAY	mmu05330:Allograft rejection	4	0.714286	0.00241339	2.61737	435041, 463559, 451675, 427873
KEGG_PATHWAY	mmu05332:Graft-versus-host disease	4	0.714286	0.00241339	2.61737	435041, 450996, 463559, 427873
KEGG_PATHWAY	mmu04621:NOD-like receptor signaling pathway	4	0.714286	0.00292127	2.53443	451389, 439414, 465659, 469345
GOTERM_BP_FAT	GO:0002824~positive regulation of adaptive immune response based on somatic recombination of immune receptors built from immunoglobulin superfamily domains	3	0.535714	0.00514635	2.2885	467410, 435041, 463959
GOTERM_BP_FAT	GO:0002821~positive regulation of adaptive immune response	3	0.535714	0.00514635	2.2885	467410, 435041, 463959
GOTERM_BP_FAT	GO:0002705~positive regulation of leukocyte mediated immunity	3	0.535714	0.00707001	2.15058	467410, 435041, 463959
GOTERM_BP_FAT	GO:0002708~positive regulation of lymphocyte mediated immunity	3	0.535714	0.00707001	2.15058	467410, 435041, 463959
KEGG_PATHWAY	mmu04612:Antigen processing and presentation	4	0.714286	0.00857063	2.06699	435041, 463959, 463559, 427873
GOTERM_BP_FAT	GO:0002699~positive regulation of immune effector process	3	0.535714	0.00926959	2.03294	467410, 435041, 463959
